# Supplementary material for: A Simple and Robust Vector-Based shRNA Expression System Used for RNA Interference
Source: PLoS One. 2013 Feb 6;8(2):e56110. doi: 10.1371/journal.pone.0056110 (PMC3566080; doi:10.1371/journal.pone.0056110)
Supplement: Data S1 — The typical sequencing data covering the shRNA expression element, the full pshOK-basic plasmid sequence and their alignment file. (ZIP) [file pone.0056110.s008.zip]

Archive with 5 entries (5 files):
- PSHOK_basic_2_SV40-pArev.ab1
- PSHOK_basic_2_SV40-pArev.seq
- Reverse_Complement_PSHOK_basic_2_SV40-pArev.seq
- pshOK-basic vector sequence.seq
- Alignment.MSD
