# Supplementary material for: A Simple and Robust Vector-Based shRNA Expression System Used for RNA Interference
Source: PLoS One. 2013 Feb 6;8(2):e56110. doi: 10.1371/journal.pone.0056110 (PMC3566080; doi:10.1371/journal.pone.0056110)
Supplement: Data S1 — The typical sequencing data covering the shRNA expression element, the full pshOK-basic plasmid sequence and their alignment file. (ZIP) [file pone.0056110.s008.zip › Reverse_Complement_PSHOK_basic_2_SV40-pArev.seq]

1        TGCCCATCCT GGTCGAGCTG GACGGCGACG TAAACGGCCA CAAGTTCAGC GTGTCCGGCG
61       AGGGCGAGGG CGATGCCACT ACGGCAAGCT GACCTGAAGT TCATCTGCAC CACCGGCAAG
121      CTGCCCGTGC CCTGGCCCAC CCTCGTGACC ACCTTCACTA CGGCGTGCAG TGCTTCGCCC
181      GCTACCCCGA CCACATGAAG CAGCACGACT TCTTCAAGTC CGCCATGCCC GAAGGCTACG
241      TCCAGGAGCG CACCATCTTC TTCAAGGACG ACGGCAACTA CAAGACCCGC GCCGAGGTGA
301      AGTTCGAGGG CGACACCCTG GTGAACCGCA TCGAGCTGAA GGGCATCGAC TTCAAGGAGG
361      ACGGCAACAT CCTGGGGCAC AAGCTGGAGT ACAACTACAA CAGCCACAAG GTCTATATCA
421      CCGCCGACAA GCAGAAGAAC GGCATCAAGG TGAACTTCAA GACCCGCCAC AACATCGAGG
481      ACGGCAGCGT GCAGCTCGCC GACCACTACC AGCAGAACAC CCCCATCGGC GACGGCCCCG
541      TGCTGCTGCC CGACAACCAC TACCTGAGCA CCCAGTCCGC CCTGAGCAAA GACCCCAACG
601      AGAAGCGCGA TCACATGGTC CTGCTGGAGT TCGTGACCGC CGCCGGGATC ACTCTCGGCA
661      TGGACGAGCT GTACAAGTAA GCTAAGCACT TCGTGGCCGT CGATCGTTTA AAGGGAGGTA
721      GTGAGTCGAC CAGTGGATCC GAACGCTGAC GTCATCAACC CGCTCCAAGG AATCGCGGGC
781      CCAGTGTCAC TAGGCGGGAA CACCCAGCGC GCGTGCGCCC TGGCAGGAAG ATGGCTGTGA
841      GGGACAGGGG AGTGGCGCCC TGCAATATTT GCATGTCGCT ATGTGTTCTG GGAAATCACC
901      ATAAACGTGA AATGTCTTTG GATTTGGGAA TCTTATAAGT TCTGTATGAG ACCACAGATC
961      AAAGGAAGAG CAAGCTTGCT CTTCGTTTTT TTGGAGATCT GGCCGCACTC GAGATATCTA
1021     GACCCAGCTT TCTTGTACAA AGTGGTTGAT CTAGAGCGGC CGCACAGAAC TTGTTTATGC
1081     AGCTATTAAG GAACTT
