# Supplementary material for: A Simple and Robust Vector-Based shRNA Expression System Used for RNA Interference
Source: PLoS One. 2013 Feb 6;8(2):e56110. doi: 10.1371/journal.pone.0056110 (PMC3566080; doi:10.1371/journal.pone.0056110)
Supplement: Data S1 — The typical sequencing data covering the shRNA expression element, the full pshOK-basic plasmid sequence and their alignment file. (ZIP) [file pone.0056110.s008.zip › pshOK-basic vector sequence.seq]

GCCGGCCGTCGACCTAGTTATTAATAGTAATCAATTACGGGGTCATTAGT
  TCATAGCCCATATATGGAGTTCCGCGTTACATAACTTACGGTAAATGGCC
  CGCCTGGCTGACCGCCCAACGACCCCCGCCCATTGACGTCAATAATGACG
  TATGTTCCCATAGTAACGCCAATAGGGACTTTCCATTGACGTCAATGGGT
  GGAGTATTTACGGTAAACTGCCCACTTGGCAGTACATCAAGTGTATCATA
  TGCCAAGTACGCCCCCTATTGACGTCAATGACGGTAAATGGCCCGCCTGG
  CATTATGCCCAGTACATGACCTTATGGGACTTTCCTACTTGGCAGTACAT
  CTACGTATTAGTCATCGCTATTACCATGGTGATGCGGTTTTGGCAGTACA
  TCAATGGGCGTGGATAGCGGTTTGACTCACGGGGATTTCCAAGTCTCCAC
  CCCATTGACGTCAATGGGAGTTTGTTTTGGCACCAAAATCAACGGGACTT
  TCCAAAATGTCGTAACAACTCCGCCCCATTGACGCAAATGGGCGGTAGGC
  GTGTACGGTGGGAGGTCTATATAAGCAGAGCTCTCTGGCTAGCTAGAGAA
  CCCACTGCTTACTGGCTTATCGAAATTAATACGACTCACTATAGGGAGTC
  CCAAGCTGGCTAGTTAAGCTATCAACAAGTTTGTACAAAAAAGCAGGCTT
  TAAAACCATGGTGAGCAAGGGCGAGGAGCTGTTCACCGGGGTGGTGCCCA
  TCCTGGTCGAGCTGGACGGCGACGTAAACGGCCACAAGTTCAGCGTGTCC
  GGCGAGGGCGAGGGCGATGCCACCTACGGCAAGCTGACCCTGAAGTTCAT
  CTGCACCACCGGCAAGCTGCCCGTGCCCTGGCCCACCCTCGTGACCACCT
  TCACCTACGGCGTGCAGTGCTTCGCCCGCTACCCCGACCACATGAAGCAG
  CACGACTTCTTCAAGTCCGCCATGCCCGAAGGCTACGTCCAGGAGCGCAC
  CATCTTCTTCAAGGACGACGGCAACTACAAGACCCGCGCCGAGGTGAAGT
  TCGAGGGCGACACCCTGGTGAACCGCATCGAGCTGAAGGGCATCGACTTC
  AAGGAGGACGGCAACATCCTGGGGCACAAGCTGGAGTACAACTACAACAG
  CCACAAGGTCTATATCACCGCCGACAAGCAGAAGAACGGCATCAAGGTGA
  ACTTCAAGACCCGCCACAACATCGAGGACGGCAGCGTGCAGCTCGCCGAC
  CACTACCAGCAGAACACCCCCATCGGCGACGGCCCCGTGCTGCTGCCCGA
  CAACCACTACCTGAGCACCCAGTCCGCCCTGAGCAAAGACCCCAACGAGA
  AGCGCGATCACATGGTCCTGCTGGAGTTCGTGACCGCCGCCGGGATCACT
  CTCGGCATGGACGAGCTGTACAAGTAAGCTAAGCACTTCGTGGCCGTCGA
  TCGTTTAAAGGGAGGTAGTGAGTCGACCAGTGGATCCGAACGCTGACGTC
  ATCAACCCGCTCCAAGGAATCGCGGGCCCAGTGTCACTAGGCGGGAACAC
  CCAGCGCGCGTGCGCCCTGGCAGGAAGATGGCTGTGAGGGACAGGGGAGT
  GGCGCCCTGCAATATTTGCATGTCGCTATGTGTTCTGGGAAATCACCATA
  AACGTGAAATGTCTTTGGATTTGGGAATCTTATAAGTTCTGTATGAGACC
  ACAGATCAAAGGAAGAGCAAGCTTGCTCTTCGTTTTTTTGGAGATCTGGC
  CGCACTCGAGATATCTAGACCCAGCTTTCTTGTACAAAGTGGTTGATCTA
  GAGCGGCCGCACAGAACTTGTTTATTGCAGCTTATAATGGTTACAAATAA
  AGCAATAGCATCACAAATTTCACAAATAAAGCATTTTTTTCACTGCATTC
  TAGTTGTGGTTTGTCCAAACTCATCAATGTATCTTAACGCGTCCTGTAGC
  GGCGCATTAAGCGCGGCGGGTGTGGTGGTTACGCGCAGCGTGACCGCTAC
  ACTTGCCAGCGCCCTAGCGCCCGCTCCTTTCGCTTTCTTCCCTTCCTTTC
  TCGCCACGTTCGCCGGCTTTCCCCGTCAAGCTCTAAATCGGGGGCTCCCT
  TTAGGGTTCCGATTTAGTGCTTTACGGCACCTCGACCCCAAAAAACTTGA
  TTAGGGTGATGGTTCACGTAGTGGGCCATCGCCCTGATAGACGGTTTTTC
  GCCCTTTGACGTTGGAGTCCACGTTCTTTAATAGTGGACTCTTGTTCCAA
  ACTGGAACAACACTCAACCCTATCTCGGTCTATTCTTTTGATTTATAAGG
  GATTTTGCCGATTTCGGCCTATTGGTTAAAAAATGAGCTGATTTAACAAA
  AATTTAACGCGAATTTTAACAAAATATTAACGCTTACAATTTAGGTGGCA
  CTTTTCGGGGAAATGTGCGCGGAACCCCTATTTGTTTATTTTTCTAAATA
  CATTCAAATATGTATCCGCTCATGAGACAATAACCCTGATAAATGCTTCA
  ATAATATTGAAAAAGGAAGAGTATGAGTATTCAACATTTCCGTGTCGCCC
  TTATTCCCTTTTTTGCGGCATTTTGCCTTCCTGTTTTTGCTCACCCAGAA
  ACGCTGGTGAAAGTAAAAGATGCTGAAGATCAGTTGGGTGCACGAGTGGG
  TTACATCGAACTGGATCTCAACAGCGGTAAGATCCTTGAGAGTTTTCGCC
  CCGAAGAACGTTTTCCAATGATGAGCACTTTTAAAGTTCTGCTATGTGGC
  GCGGTATTATCCCGTATTGACGCCGGGCAAGAGCAACTCGGTCGCCGCAT
  ACACTATTCTCAGAATGACTTGGTTGAGTACTCACCAGTCACAGAAAAGC
  ATCTTACGGATGGCATGACAGTAAGAGAATTATGCAGTGCTGCCATAACC
  ATGAGTGATAACACTGCGGCCAACTTACTTCTGACAACGATCGGAGGACC
  GAAGGAGCTAACCGCTTTTTTGCACAACATGGGGGATCATGTAACTCGCC
  TTGATCGTTGGGAACCGGAGCTGAATGAAGCCATACCAAACGACGAGCGT
  GACACCACGATGCCTGTAGCAATGGCAACAACGTTGCGCAAACTATTAAC
  TGGCGAACTACTTACTCTAGCTTCCCGGCAACAATTAATAGACTGGATGG
  AGGCGGATAAAGTTGCAGGACCACTTCTGCGCTCGGCCCTTCCGGCTGGC
  TGGTTTATTGCTGATAAATCTGGAGCCGGTGAGCGTGGGTCTCGCGGTAT
  CATTGCAGCACTGGGGCCAGATGGTAAGCCCTCCCGTATCGTAGTTATCT
  ACACGACGGGGAGTCAGGCAACTATGGATGAACGAAATAGACAGATCGCT
  GAGATAGGTGCCTCACTGATTAAGCATTGGTAACTGTCAGACCAAGTTTA
  CTCATATATACTTTAGATTGATTTAAAACTTCATTTTTAATTTAAAAGGA
  TCTAGGTGAAGATCCTTTTTGATAATCTCATGACCAAAATCCCTTAACGT
  GAGTTTTCGTTCCACTGAGCGTCAGACCCCGTAGAAAAGATCAAAGGATC
  TTCTTGAGATCCTTTTTTTCTGCGCGTAATCTGCTGCTTGCAAACAAAAA
  AACCACCGCTACCAGCGGTGGTTTGTTTGCCGGATCAAGAGCTACCAACT
  CTTTTTCCGAAGGTAACTGGCTTCAGCAGAGCGCAGATACCAAATACTGT
  TCTTCTAGTGTAGCCGTAGTTAGGCCACCACTTCAAGAACTCTGTAGCAC
  CGCCTACATACCTCGCTCTGCTAATCCTGTTACCAGTGGCTGCTGCCAGT
  GGCGATAAGTCGTGTCTTACCGGGTTGGACTCAAGACGATAGTTACCGGA
  TAAGGCGCAGCGGTCGGGCTGAACGGGGGGTTCGTGCACACAGCCCAGCT
  TGGAGCGAACGACCTACACCGAACTGAGATACCTACAGCGTGAGCTATGA
  GAAAGCGCCACGCTTCCCGAAGGGAGAAAGGCGGACAGGTATCCGGTAAG
  CGGCAGGGTCGGAACAGGAGAGCGCACGAGGGAGCTTCCAGGGGGAAACG
  CCTGGTATCTTTATAGTCCTGTCGGGTTTCGCCACCTCTGACTTGAGCGT
  CGATTTTTGTGATGCTCGTCAGGGGGGCGGAGCCTATGGAAAAACGCCAG
  CAACGCGGCCTTTTTACGGTTCCTGGCCTTTTGCTGGCCTTTTGCTCACA
  TGTTCTTTCCTGCGTTATCCCCTGATTCTGTGGATAACCGTATTACCGCC
  ATGCAG
