# Supplementary material for: A Simple and Robust Vector-Based shRNA Expression System Used for RNA Interference
Source: PLoS One. 2013 Feb 6;8(2):e56110. doi: 10.1371/journal.pone.0056110 (PMC3566080; doi:10.1371/journal.pone.0056110)
Supplement: Data S1 — The typical sequencing data covering the shRNA expression element, the full pshOK-basic plasmid sequence and their alignment file. (ZIP) [file pone.0056110.s008.zip › Alignment.MSD]

FILE: Multiple_Sequence_Alignment
PROJECT:
NUMBER: 2
MAXLENGTH: 4256
NAMES: pshOK-basic_vector_sequence.seq Reverse_Complement_PSHOK_basic_2_SV40-pArev_F05_1102001131Z.seq
MAXNAMELEN: 63
FEATURES
ORIGIN
pshOK-basic_vector_sequence.seq                                 GCCGGCCGTCGACCTAGTTATTAATAGTAATCAATTACGGGGTCATTAGTTCATAGCCCA     60
Reverse_Complement_PSHOK_basic_2_SV40-pArev_F05_1102001131Z.seq ............................................................      0
Consensus                                                       

pshOK-basic_vector_sequence.seq                                 TATATGGAGTTCCGCGTTACATAACTTACGGTAAATGGCCCGCCTGGCTGACCGCCCAAC    120
Reverse_Complement_PSHOK_basic_2_SV40-pArev_F05_1102001131Z.seq ............................................................      0
Consensus                                                       

pshOK-basic_vector_sequence.seq                                 GACCCCCGCCCATTGACGTCAATAATGACGTATGTTCCCATAGTAACGCCAATAGGGACT    180
Reverse_Complement_PSHOK_basic_2_SV40-pArev_F05_1102001131Z.seq ............................................................      0
Consensus                                                       

pshOK-basic_vector_sequence.seq                                 TTCCATTGACGTCAATGGGTGGAGTATTTACGGTAAACTGCCCACTTGGCAGTACATCAA    240
Reverse_Complement_PSHOK_basic_2_SV40-pArev_F05_1102001131Z.seq ............................................................      0
Consensus                                                       

pshOK-basic_vector_sequence.seq                                 GTGTATCATATGCCAAGTACGCCCCCTATTGACGTCAATGACGGTAAATGGCCCGCCTGG    300
Reverse_Complement_PSHOK_basic_2_SV40-pArev_F05_1102001131Z.seq ............................................................      0
Consensus                                                       

pshOK-basic_vector_sequence.seq                                 CATTATGCCCAGTACATGACCTTATGGGACTTTCCTACTTGGCAGTACATCTACGTATTA    360
Reverse_Complement_PSHOK_basic_2_SV40-pArev_F05_1102001131Z.seq ............................................................      0
Consensus                                                       

pshOK-basic_vector_sequence.seq                                 GTCATCGCTATTACCATGGTGATGCGGTTTTGGCAGTACATCAATGGGCGTGGATAGCGG    420
Reverse_Complement_PSHOK_basic_2_SV40-pArev_F05_1102001131Z.seq ............................................................      0
Consensus                                                       

pshOK-basic_vector_sequence.seq                                 TTTGACTCACGGGGATTTCCAAGTCTCCACCCCATTGACGTCAATGGGAGTTTGTTTTGG    480
Reverse_Complement_PSHOK_basic_2_SV40-pArev_F05_1102001131Z.seq ............................................................      0
Consensus                                                       

pshOK-basic_vector_sequence.seq                                 CACCAAAATCAACGGGACTTTCCAAAATGTCGTAACAACTCCGCCCCATTGACGCAAATG    540
Reverse_Complement_PSHOK_basic_2_SV40-pArev_F05_1102001131Z.seq ............................................................      0
Consensus                                                       

pshOK-basic_vector_sequence.seq                                 GGCGGTAGGCGTGTACGGTGGGAGGTCTATATAAGCAGAGCTCTCTGGCTAGCTAGAGAA    600
Reverse_Complement_PSHOK_basic_2_SV40-pArev_F05_1102001131Z.seq ............................................................      0
Consensus                                                       

pshOK-basic_vector_sequence.seq                                 CCCACTGCTTACTGGCTTATCGAAATTAATACGACTCACTATAGGGAGTCCCAAGCTGGC    660
Reverse_Complement_PSHOK_basic_2_SV40-pArev_F05_1102001131Z.seq ............................................................      0
Consensus                                                       

pshOK-basic_vector_sequence.seq                                 TAGTTAAGCTATCAACAAGTTTGTACAAAAAAGCAGGCTTTAAAACCATGGTGAGCAAGG    720
Reverse_Complement_PSHOK_basic_2_SV40-pArev_F05_1102001131Z.seq ............................................................      0
Consensus                                                       

pshOK-basic_vector_sequence.seq                                 GCGAGGAGCTGTTCACCGGGGTGGTGCCCATCCTGGTCGAGCTGGACGGCGACGTAAACG    780
Reverse_Complement_PSHOK_basic_2_SV40-pArev_F05_1102001131Z.seq ........................TGCCCATCCTGGTCGAGCTGGACGGCGACGTAAACG     36
Consensus                                                                               tgcccatcctggtcgagctggacggcgacgtaaacg

pshOK-basic_vector_sequence.seq                                 GCCACAAGTTCAGCGTGTCCGGCGAGGGCGAGGGCGATGCCACCTACGGCAAGCTGACCC    840
Reverse_Complement_PSHOK_basic_2_SV40-pArev_F05_1102001131Z.seq GCCACAAGTTCAGCGTGTCCGGCGAGGGCGAGGGCGATGCCA.CTACGGCAAGCTGA.CC     94
Consensus                                                       gccacaagttcagcgtgtccggcgagggcgagggcgatgcca ctacggcaagctga cc

pshOK-basic_vector_sequence.seq                                 TGAAGTTCATCTGCACCACCGGCAAGCTGCCCGTGCCCTGGCCCACCCTCGTGACCACCT    900
Reverse_Complement_PSHOK_basic_2_SV40-pArev_F05_1102001131Z.seq TGAAGTTCATCTGCACCACCGGCAAGCTGCCCGTGCCCTGGCCCACCCTCGTGACCACCT    154
Consensus                                                       tgaagttcatctgcaccaccggcaagctgcccgtgccctggcccaccctcgtgaccacct

pshOK-basic_vector_sequence.seq                                 TCACCTACGGCGTGCAGTGCTTCGCCCGCTACCCCGACCACATGAAGCAGCACGACTTCT    960
Reverse_Complement_PSHOK_basic_2_SV40-pArev_F05_1102001131Z.seq TCA.CTACGGCGTGCAGTGCTTCGCCCGCTACCCCGACCACATGAAGCAGCACGACTTCT    213
Consensus                                                       tca ctacggcgtgcagtgcttcgcccgctaccccgaccacatgaagcagcacgacttct

pshOK-basic_vector_sequence.seq                                 TCAAGTCCGCCATGCCCGAAGGCTACGTCCAGGAGCGCACCATCTTCTTCAAGGACGACG   1020
Reverse_Complement_PSHOK_basic_2_SV40-pArev_F05_1102001131Z.seq TCAAGTCCGCCATGCCCGAAGGCTACGTCCAGGAGCGCACCATCTTCTTCAAGGACGACG    273
Consensus                                                       tcaagtccgccatgcccgaaggctacgtccaggagcgcaccatcttcttcaaggacgacg

pshOK-basic_vector_sequence.seq                                 GCAACTACAAGACCCGCGCCGAGGTGAAGTTCGAGGGCGACACCCTGGTGAACCGCATCG   1080
Reverse_Complement_PSHOK_basic_2_SV40-pArev_F05_1102001131Z.seq GCAACTACAAGACCCGCGCCGAGGTGAAGTTCGAGGGCGACACCCTGGTGAACCGCATCG    333
Consensus                                                       gcaactacaagacccgcgccgaggtgaagttcgagggcgacaccctggtgaaccgcatcg

pshOK-basic_vector_sequence.seq                                 AGCTGAAGGGCATCGACTTCAAGGAGGACGGCAACATCCTGGGGCACAAGCTGGAGTACA   1140
Reverse_Complement_PSHOK_basic_2_SV40-pArev_F05_1102001131Z.seq AGCTGAAGGGCATCGACTTCAAGGAGGACGGCAACATCCTGGGGCACAAGCTGGAGTACA    393
Consensus                                                       agctgaagggcatcgacttcaaggaggacggcaacatcctggggcacaagctggagtaca

pshOK-basic_vector_sequence.seq                                 ACTACAACAGCCACAAGGTCTATATCACCGCCGACAAGCAGAAGAACGGCATCAAGGTGA   1200
Reverse_Complement_PSHOK_basic_2_SV40-pArev_F05_1102001131Z.seq ACTACAACAGCCACAAGGTCTATATCACCGCCGACAAGCAGAAGAACGGCATCAAGGTGA    453
Consensus                                                       actacaacagccacaaggtctatatcaccgccgacaagcagaagaacggcatcaaggtga

pshOK-basic_vector_sequence.seq                                 ACTTCAAGACCCGCCACAACATCGAGGACGGCAGCGTGCAGCTCGCCGACCACTACCAGC   1260
Reverse_Complement_PSHOK_basic_2_SV40-pArev_F05_1102001131Z.seq ACTTCAAGACCCGCCACAACATCGAGGACGGCAGCGTGCAGCTCGCCGACCACTACCAGC    513
Consensus                                                       acttcaagacccgccacaacatcgaggacggcagcgtgcagctcgccgaccactaccagc

pshOK-basic_vector_sequence.seq                                 AGAACACCCCCATCGGCGACGGCCCCGTGCTGCTGCCCGACAACCACTACCTGAGCACCC   1320
Reverse_Complement_PSHOK_basic_2_SV40-pArev_F05_1102001131Z.seq AGAACACCCCCATCGGCGACGGCCCCGTGCTGCTGCCCGACAACCACTACCTGAGCACCC    573
Consensus                                                       agaacacccccatcggcgacggccccgtgctgctgcccgacaaccactacctgagcaccc

pshOK-basic_vector_sequence.seq                                 AGTCCGCCCTGAGCAAAGACCCCAACGAGAAGCGCGATCACATGGTCCTGCTGGAGTTCG   1380
Reverse_Complement_PSHOK_basic_2_SV40-pArev_F05_1102001131Z.seq AGTCCGCCCTGAGCAAAGACCCCAACGAGAAGCGCGATCACATGGTCCTGCTGGAGTTCG    633
Consensus                                                       agtccgccctgagcaaagaccccaacgagaagcgcgatcacatggtcctgctggagttcg

pshOK-basic_vector_sequence.seq                                 TGACCGCCGCCGGGATCACTCTCGGCATGGACGAGCTGTACAAGTAAGCTAAGCACTTCG   1440
Reverse_Complement_PSHOK_basic_2_SV40-pArev_F05_1102001131Z.seq TGACCGCCGCCGGGATCACTCTCGGCATGGACGAGCTGTACAAGTAAGCTAAGCACTTCG    693
Consensus                                                       tgaccgccgccgggatcactctcggcatggacgagctgtacaagtaagctaagcacttcg

pshOK-basic_vector_sequence.seq                                 TGGCCGTCGATCGTTTAAAGGGAGGTAGTGAGTCGACCAGTGGATCCGAACGCTGACGTC   1500
Reverse_Complement_PSHOK_basic_2_SV40-pArev_F05_1102001131Z.seq TGGCCGTCGATCGTTTAAAGGGAGGTAGTGAGTCGACCAGTGGATCCGAACGCTGACGTC    753
Consensus                                                       tggccgtcgatcgtttaaagggaggtagtgagtcgaccagtggatccgaacgctgacgtc

pshOK-basic_vector_sequence.seq                                 ATCAACCCGCTCCAAGGAATCGCGGGCCCAGTGTCACTAGGCGGGAACACCCAGCGCGCG   1560
Reverse_Complement_PSHOK_basic_2_SV40-pArev_F05_1102001131Z.seq ATCAACCCGCTCCAAGGAATCGCGGGCCCAGTGTCACTAGGCGGGAACACCCAGCGCGCG    813
Consensus                                                       atcaacccgctccaaggaatcgcgggcccagtgtcactaggcgggaacacccagcgcgcg

pshOK-basic_vector_sequence.seq                                 TGCGCCCTGGCAGGAAGATGGCTGTGAGGGACAGGGGAGTGGCGCCCTGCAATATTTGCA   1620
Reverse_Complement_PSHOK_basic_2_SV40-pArev_F05_1102001131Z.seq TGCGCCCTGGCAGGAAGATGGCTGTGAGGGACAGGGGAGTGGCGCCCTGCAATATTTGCA    873
Consensus                                                       tgcgccctggcaggaagatggctgtgagggacaggggagtggcgccctgcaatatttgca

pshOK-basic_vector_sequence.seq                                 TGTCGCTATGTGTTCTGGGAAATCACCATAAACGTGAAATGTCTTTGGATTTGGGAATCT   1680
Reverse_Complement_PSHOK_basic_2_SV40-pArev_F05_1102001131Z.seq TGTCGCTATGTGTTCTGGGAAATCACCATAAACGTGAAATGTCTTTGGATTTGGGAATCT    933
Consensus                                                       tgtcgctatgtgttctgggaaatcaccataaacgtgaaatgtctttggatttgggaatct

pshOK-basic_vector_sequence.seq                                 TATAAGTTCTGTATGAGACCACAGATCAAAGGAAGAGCAAGCTTGCTCTTCGTTTTTTTG   1740
Reverse_Complement_PSHOK_basic_2_SV40-pArev_F05_1102001131Z.seq TATAAGTTCTGTATGAGACCACAGATCAAAGGAAGAGCAAGCTTGCTCTTCGTTTTTTTG    993
Consensus                                                       tataagttctgtatgagaccacagatcaaaggaagagcaagcttgctcttcgtttttttg

pshOK-basic_vector_sequence.seq                                 GAGATCTGGCCGCACTCGAGATATCTAGACCCAGCTTTCTTGTACAAAGTGGTTGATCTA   1800
Reverse_Complement_PSHOK_basic_2_SV40-pArev_F05_1102001131Z.seq GAGATCTGGCCGCACTCGAGATATCTAGACCCAGCTTTCTTGTACAAAGTGGTTGATCTA   1053
Consensus                                                       gagatctggccgcactcgagatatctagacccagctttcttgtacaaagtggttgatcta

pshOK-basic_vector_sequence.seq                                 GAGCGGCCGCACAGAACTTGTTTATTGCAGCTTATAATGGTTACAAATAAAGCAATAGCA   1860
Reverse_Complement_PSHOK_basic_2_SV40-pArev_F05_1102001131Z.seq GAGCGGCCGCACAGAACTTGTTTA.TGCAGCTatTAAgGaactt................   1096
Consensus                                                       gagcggccgcacagaacttgttta tgcagct  taa g

pshOK-basic_vector_sequence.seq                                 TCACAAATTTCACAAATAAAGCATTTTTTTCACTGCATTCTAGTTGTGGTTTGTCCAAAC   1920
Reverse_Complement_PSHOK_basic_2_SV40-pArev_F05_1102001131Z.seq ............................................................   1096
Consensus                                                       

pshOK-basic_vector_sequence.seq                                 TCATCAATGTATCTTAACGCGTCCTGTAGCGGCGCATTAAGCGCGGCGGGTGTGGTGGTT   1980
Reverse_Complement_PSHOK_basic_2_SV40-pArev_F05_1102001131Z.seq ............................................................   1096
Consensus                                                       

pshOK-basic_vector_sequence.seq                                 ACGCGCAGCGTGACCGCTACACTTGCCAGCGCCCTAGCGCCCGCTCCTTTCGCTTTCTTC   2040
Reverse_Complement_PSHOK_basic_2_SV40-pArev_F05_1102001131Z.seq ............................................................   1096
Consensus                                                       

pshOK-basic_vector_sequence.seq                                 CCTTCCTTTCTCGCCACGTTCGCCGGCTTTCCCCGTCAAGCTCTAAATCGGGGGCTCCCT   2100
Reverse_Complement_PSHOK_basic_2_SV40-pArev_F05_1102001131Z.seq ............................................................   1096
Consensus                                                       

pshOK-basic_vector_sequence.seq                                 TTAGGGTTCCGATTTAGTGCTTTACGGCACCTCGACCCCAAAAAACTTGATTAGGGTGAT   2160
Reverse_Complement_PSHOK_basic_2_SV40-pArev_F05_1102001131Z.seq ............................................................   1096
Consensus                                                       

pshOK-basic_vector_sequence.seq                                 GGTTCACGTAGTGGGCCATCGCCCTGATAGACGGTTTTTCGCCCTTTGACGTTGGAGTCC   2220
Reverse_Complement_PSHOK_basic_2_SV40-pArev_F05_1102001131Z.seq ............................................................   1096
Consensus                                                       

pshOK-basic_vector_sequence.seq                                 ACGTTCTTTAATAGTGGACTCTTGTTCCAAACTGGAACAACACTCAACCCTATCTCGGTC   2280
Reverse_Complement_PSHOK_basic_2_SV40-pArev_F05_1102001131Z.seq ............................................................   1096
Consensus                                                       

pshOK-basic_vector_sequence.seq                                 TATTCTTTTGATTTATAAGGGATTTTGCCGATTTCGGCCTATTGGTTAAAAAATGAGCTG   2340
Reverse_Complement_PSHOK_basic_2_SV40-pArev_F05_1102001131Z.seq ............................................................   1096
Consensus                                                       

pshOK-basic_vector_sequence.seq                                 ATTTAACAAAAATTTAACGCGAATTTTAACAAAATATTAACGCTTACAATTTAGGTGGCA   2400
Reverse_Complement_PSHOK_basic_2_SV40-pArev_F05_1102001131Z.seq ............................................................   1096
Consensus                                                       

pshOK-basic_vector_sequence.seq                                 CTTTTCGGGGAAATGTGCGCGGAACCCCTATTTGTTTATTTTTCTAAATACATTCAAATA   2460
Reverse_Complement_PSHOK_basic_2_SV40-pArev_F05_1102001131Z.seq ............................................................   1096
Consensus                                                       

pshOK-basic_vector_sequence.seq                                 TGTATCCGCTCATGAGACAATAACCCTGATAAATGCTTCAATAATATTGAAAAAGGAAGA   2520
Reverse_Complement_PSHOK_basic_2_SV40-pArev_F05_1102001131Z.seq ............................................................   1096
Consensus                                                       

pshOK-basic_vector_sequence.seq                                 GTATGAGTATTCAACATTTCCGTGTCGCCCTTATTCCCTTTTTTGCGGCATTTTGCCTTC   2580
Reverse_Complement_PSHOK_basic_2_SV40-pArev_F05_1102001131Z.seq ............................................................   1096
Consensus                                                       

pshOK-basic_vector_sequence.seq                                 CTGTTTTTGCTCACCCAGAAACGCTGGTGAAAGTAAAAGATGCTGAAGATCAGTTGGGTG   2640
Reverse_Complement_PSHOK_basic_2_SV40-pArev_F05_1102001131Z.seq ............................................................   1096
Consensus                                                       

pshOK-basic_vector_sequence.seq                                 CACGAGTGGGTTACATCGAACTGGATCTCAACAGCGGTAAGATCCTTGAGAGTTTTCGCC   2700
Reverse_Complement_PSHOK_basic_2_SV40-pArev_F05_1102001131Z.seq ............................................................   1096
Consensus                                                       

pshOK-basic_vector_sequence.seq                                 CCGAAGAACGTTTTCCAATGATGAGCACTTTTAAAGTTCTGCTATGTGGCGCGGTATTAT   2760
Reverse_Complement_PSHOK_basic_2_SV40-pArev_F05_1102001131Z.seq ............................................................   1096
Consensus                                                       

pshOK-basic_vector_sequence.seq                                 CCCGTATTGACGCCGGGCAAGAGCAACTCGGTCGCCGCATACACTATTCTCAGAATGACT   2820
Reverse_Complement_PSHOK_basic_2_SV40-pArev_F05_1102001131Z.seq ............................................................   1096
Consensus                                                       

pshOK-basic_vector_sequence.seq                                 TGGTTGAGTACTCACCAGTCACAGAAAAGCATCTTACGGATGGCATGACAGTAAGAGAAT   2880
Reverse_Complement_PSHOK_basic_2_SV40-pArev_F05_1102001131Z.seq ............................................................   1096
Consensus                                                       

pshOK-basic_vector_sequence.seq                                 TATGCAGTGCTGCCATAACCATGAGTGATAACACTGCGGCCAACTTACTTCTGACAACGA   2940
Reverse_Complement_PSHOK_basic_2_SV40-pArev_F05_1102001131Z.seq ............................................................   1096
Consensus                                                       

pshOK-basic_vector_sequence.seq                                 TCGGAGGACCGAAGGAGCTAACCGCTTTTTTGCACAACATGGGGGATCATGTAACTCGCC   3000
Reverse_Complement_PSHOK_basic_2_SV40-pArev_F05_1102001131Z.seq ............................................................   1096
Consensus                                                       

pshOK-basic_vector_sequence.seq                                 TTGATCGTTGGGAACCGGAGCTGAATGAAGCCATACCAAACGACGAGCGTGACACCACGA   3060
Reverse_Complement_PSHOK_basic_2_SV40-pArev_F05_1102001131Z.seq ............................................................   1096
Consensus                                                       

pshOK-basic_vector_sequence.seq                                 TGCCTGTAGCAATGGCAACAACGTTGCGCAAACTATTAACTGGCGAACTACTTACTCTAG   3120
Reverse_Complement_PSHOK_basic_2_SV40-pArev_F05_1102001131Z.seq ............................................................   1096
Consensus                                                       

pshOK-basic_vector_sequence.seq                                 CTTCCCGGCAACAATTAATAGACTGGATGGAGGCGGATAAAGTTGCAGGACCACTTCTGC   3180
Reverse_Complement_PSHOK_basic_2_SV40-pArev_F05_1102001131Z.seq ............................................................   1096
Consensus                                                       

pshOK-basic_vector_sequence.seq                                 GCTCGGCCCTTCCGGCTGGCTGGTTTATTGCTGATAAATCTGGAGCCGGTGAGCGTGGGT   3240
Reverse_Complement_PSHOK_basic_2_SV40-pArev_F05_1102001131Z.seq ............................................................   1096
Consensus                                                       

pshOK-basic_vector_sequence.seq                                 CTCGCGGTATCATTGCAGCACTGGGGCCAGATGGTAAGCCCTCCCGTATCGTAGTTATCT   3300
Reverse_Complement_PSHOK_basic_2_SV40-pArev_F05_1102001131Z.seq ............................................................   1096
Consensus                                                       

pshOK-basic_vector_sequence.seq                                 ACACGACGGGGAGTCAGGCAACTATGGATGAACGAAATAGACAGATCGCTGAGATAGGTG   3360
Reverse_Complement_PSHOK_basic_2_SV40-pArev_F05_1102001131Z.seq ............................................................   1096
Consensus                                                       

pshOK-basic_vector_sequence.seq                                 CCTCACTGATTAAGCATTGGTAACTGTCAGACCAAGTTTACTCATATATACTTTAGATTG   3420
Reverse_Complement_PSHOK_basic_2_SV40-pArev_F05_1102001131Z.seq ............................................................   1096
Consensus                                                       

pshOK-basic_vector_sequence.seq                                 ATTTAAAACTTCATTTTTAATTTAAAAGGATCTAGGTGAAGATCCTTTTTGATAATCTCA   3480
Reverse_Complement_PSHOK_basic_2_SV40-pArev_F05_1102001131Z.seq ............................................................   1096
Consensus                                                       

pshOK-basic_vector_sequence.seq                                 TGACCAAAATCCCTTAACGTGAGTTTTCGTTCCACTGAGCGTCAGACCCCGTAGAAAAGA   3540
Reverse_Complement_PSHOK_basic_2_SV40-pArev_F05_1102001131Z.seq ............................................................   1096
Consensus                                                       

pshOK-basic_vector_sequence.seq                                 TCAAAGGATCTTCTTGAGATCCTTTTTTTCTGCGCGTAATCTGCTGCTTGCAAACAAAAA   3600
Reverse_Complement_PSHOK_basic_2_SV40-pArev_F05_1102001131Z.seq ............................................................   1096
Consensus                                                       

pshOK-basic_vector_sequence.seq                                 AACCACCGCTACCAGCGGTGGTTTGTTTGCCGGATCAAGAGCTACCAACTCTTTTTCCGA   3660
Reverse_Complement_PSHOK_basic_2_SV40-pArev_F05_1102001131Z.seq ............................................................   1096
Consensus                                                       

pshOK-basic_vector_sequence.seq                                 AGGTAACTGGCTTCAGCAGAGCGCAGATACCAAATACTGTTCTTCTAGTGTAGCCGTAGT   3720
Reverse_Complement_PSHOK_basic_2_SV40-pArev_F05_1102001131Z.seq ............................................................   1096
Consensus                                                       

pshOK-basic_vector_sequence.seq                                 TAGGCCACCACTTCAAGAACTCTGTAGCACCGCCTACATACCTCGCTCTGCTAATCCTGT   3780
Reverse_Complement_PSHOK_basic_2_SV40-pArev_F05_1102001131Z.seq ............................................................   1096
Consensus                                                       

pshOK-basic_vector_sequence.seq                                 TACCAGTGGCTGCTGCCAGTGGCGATAAGTCGTGTCTTACCGGGTTGGACTCAAGACGAT   3840
Reverse_Complement_PSHOK_basic_2_SV40-pArev_F05_1102001131Z.seq ............................................................   1096
Consensus                                                       

pshOK-basic_vector_sequence.seq                                 AGTTACCGGATAAGGCGCAGCGGTCGGGCTGAACGGGGGGTTCGTGCACACAGCCCAGCT   3900
Reverse_Complement_PSHOK_basic_2_SV40-pArev_F05_1102001131Z.seq ............................................................   1096
Consensus                                                       

pshOK-basic_vector_sequence.seq                                 TGGAGCGAACGACCTACACCGAACTGAGATACCTACAGCGTGAGCTATGAGAAAGCGCCA   3960
Reverse_Complement_PSHOK_basic_2_SV40-pArev_F05_1102001131Z.seq ............................................................   1096
Consensus                                                       

pshOK-basic_vector_sequence.seq                                 CGCTTCCCGAAGGGAGAAAGGCGGACAGGTATCCGGTAAGCGGCAGGGTCGGAACAGGAG   4020
Reverse_Complement_PSHOK_basic_2_SV40-pArev_F05_1102001131Z.seq ............................................................   1096
Consensus                                                       

pshOK-basic_vector_sequence.seq                                 AGCGCACGAGGGAGCTTCCAGGGGGAAACGCCTGGTATCTTTATAGTCCTGTCGGGTTTC   4080
Reverse_Complement_PSHOK_basic_2_SV40-pArev_F05_1102001131Z.seq ............................................................   1096
Consensus                                                       

pshOK-basic_vector_sequence.seq                                 GCCACCTCTGACTTGAGCGTCGATTTTTGTGATGCTCGTCAGGGGGGCGGAGCCTATGGA   4140
Reverse_Complement_PSHOK_basic_2_SV40-pArev_F05_1102001131Z.seq ............................................................   1096
Consensus                                                       

pshOK-basic_vector_sequence.seq                                 AAAACGCCAGCAACGCGGCCTTTTTACGGTTCCTGGCCTTTTGCTGGCCTTTTGCTCACA   4200
Reverse_Complement_PSHOK_basic_2_SV40-pArev_F05_1102001131Z.seq ............................................................   1096
Consensus                                                       

pshOK-basic_vector_sequence.seq                                 TGTTCTTTCCTGCGTTATCCCCTGATTCTGTGGATAACCGTATTACCGCCATGCAG       4256
Reverse_Complement_PSHOK_basic_2_SV40-pArev_F05_1102001131Z.seq ........................................................       1096
Consensus                                                       
